# Supplementary material for: Direct Observation of the Epitaxial Growth of Bismuth Telluride Topological Insulators from One-Dimensional Heterostructured Nanowires
Source: Nanomaterials (Basel). 2022 Jun 29;12(13):2236. doi: 10.3390/nano12132236 (PMC9268475; doi:10.3390/nano12132236)
Supplement: Supplementary file 1 [file nanomaterials-12-02236-s001.zip]

Archive with 1 entries (1 files):
- nanomaterials-1757546-supplementary.pdf
